# Supplementary material for: First Autochthonous Infection of a Cat with Dirofilaria immitis in Austria
Source: Pathogens. 2021 Aug 30;10(9):1104. doi: 10.3390/pathogens10091104 (PMC8466588; doi:10.3390/pathogens10091104)
Supplement: Supplementary file 1 [file pathogens-10-01104-s001.zip]

Archive with 3 entries (2 files):
- Surgical removal of Dirofilaria immitis.mp4
- __MACOSX/
- __MACOSX/._Surgical removal of Dirofilaria immitis.mp4
